# Supplementary material for: Nationwide Investigation of Respiratory Problemsin Sheep Lambs and Goat Kids in Greece
Source: Animals (Basel). 2025 Oct 30;15(21):3155. doi: 10.3390/ani15213155 (PMC12610053; doi:10.3390/ani15213155)
Supplement: Supplementary file 1 [file animals-15-03155-s001.zip]

Archive with 1 entries (1 files):
- animals-3901460-supplementary.pdf
